# Supplementary material for: Quantification of Volatile Aldehydes Deriving from In Vitro Lipid Peroxidation in the Breath of Ventilated Patients
Source: Molecules. 2021 May 21;26(11):3089. doi: 10.3390/molecules26113089 (PMC8196825; doi:10.3390/molecules26113089)
Supplement: Supplementary file 1 [file molecules-26-03089-s001.zip]

Archive with 8 entries (6 files):
- molecules-1205627-supplementary/
- molecules-1205627-supplementary/Supplementary File 1 - Calibration.pdf
- molecules-1205627-supplementary/Supplementary File 2 - Calibration Calculation Spreadsheet.xlsx
- molecules-1205627-supplementary/Supplementary File 3 - Exhaled Pentanal.xlsx
- molecules-1205627-supplementary/__MACOSX/
- molecules-1205627-supplementary/__MACOSX/._Supplementary File 1 - Calibration.docx
- molecules-1205627-supplementary/__MACOSX/._Supplementary File 2 - Calibration Calculation Spreadsheet.xlsx
- molecules-1205627-supplementary/__MACOSX/._Supplementary File 3 - Exhaled Pentanal.xlsx
