# Supplementary material for: Quantification of Volatile Aldehydes Deriving from In Vitro Lipid Peroxidation in the Breath of Ventilated Patients
Source: Molecules. 2021 May 21;26(11):3089. doi: 10.3390/molecules26113089 (PMC8196825; doi:10.3390/molecules26113089)
Supplement: Supplementary file 1 [file molecules-26-03089-s001.zip › molecules-1205627-supplementary/Supplementary File 2 - Calibration Calculation Spreadsheet.xlsx]

## Sheet: calculation stock solution
	Calculation for the stock solution using a 2.7 L flask
	Substance:	Pentanal	analytical standard
	Volume:	1	µl
	Purity:	98	%
	Density:	810	µg/µl
	Flask volume:	2678.2	ml
	Molar mass:	86.13	g/mol
	Mass:	793.8	µg
	Amount:	9.2163e-06	mol
	Volume:	0.234556	mL (at 37°C / 310.15 K)
	Concentration of 1 µL pure reference substance in the calibration flask:	87579.6	ppb (v/v)
	Legend:	input	calculations
	Hexane diluted stock solutions
	Hexan (ml)	Pentanal (µl)
	87.5596	20	1 µl = 20 ppb(v/v)
	87.5296	50	1 µl = 50 ppb(v/v)
	87.4796	100	1 µl = 100 ppb(v/v)
	8.75596	2	1 µl = 20 ppb(v/v)
	8.75296	5	1 µl = 50 ppb(v/v)
	8.74796	10	1 µl = 100 ppb(v/v)
