# Supplementary material for: Quantification of Volatile Aldehydes Deriving from In Vitro Lipid Peroxidation in the Breath of Ventilated Patients
Source: Molecules. 2021 May 21;26(11):3089. doi: 10.3390/molecules26113089 (PMC8196825; doi:10.3390/molecules26113089)
Supplement: Supplementary file 1 [file molecules-26-03089-s001.zip › molecules-1205627-supplementary/Supplementary File 3 - Exhaled Pentanal.xlsx]

## Sheet: PPB
TimeM	TimeH	ID	Pentanal	Vt	MV	RR	Pinsp	PEEP
0	0	1	9.15021
5	0.0833333	1	17.2578	488	5.9	12	16	5
10	0.166667	1	14.612	482	5.8	12	17	5
15	0.25	1	10.3248	477	5.7	12	17	5
20	0.333333	1	14.1997	486	5.8	12	18	5
25	0.416667	1	16.9292	445	5.3	12	17	5
30	0.5	1	19.9155	452	5.4	12	18	5
35	0.583333	1	14.0054	475	5.3	12	18	5
40	0.666667	1	14.3433	383	5.1	12	16	5
45	0.75	1	14.9432	427	5.5	12	15	5
50	0.833333	1	13.4561	474	5.6	14	17	5
55	0.916667	1	12.1232	425	5.2	12	18	5
60	1	1	0.478638	444	5.2	12	20	5
65	1.08333	1	11.8199	467	5.5	12	16	5
70	1.16667	1	12.3241	598	5.3	12	18	6
75	1.25	1	10.2463	483	5.3	12	18	5
80	1.33333	1	10.8861	452	5.3	12	18	5
85	1.41667	1	12.3254	440	5.3	12	18	5
90	1.5	1	12.8655	431	5.4	12	18	5
95	1.58333	1	12.4531	435	5.4	12	18	5
100	1.66667	1	11.3849	423	5.4	12	18	5
105	1.75	1	12.9373	452	5.3	12	18	5
110	1.83333	1	13.0623	442	5.3	12	19	5
115	1.91667	1	12.7484	482	5.3	12	16	6
120	2	1	11.4608	448	5.4	12	17	5
125	2.08333	1	13.057	447	5.3	12	17	5
130	2.16667	1	13.1953	473	5.3	12	17	5
135	2.25	1	10.5975	431	5.3	12	17	5
140	2.33333	1	10.785	427	5.2	12	17	5
145	2.41667	1	12.1644	461	5.3	12	18	5
150	2.5	1	12.489	441	5.3	12	18	5
155	2.58333	1	12.0328	457	5.4	12	18	5
160	2.66667	1	11.1575	425	5.3	12	18	5
165	2.75	1	13.5026	442	5.4	12	19	5
170	2.83333	1	13.7727	447	5.3	12	18	5
175	2.91667	1	12.9439	431	5.3	12	18	5
180	3	1	16.2521	451	5.3	14	18	5
185	3.08333	1	17.1141	446	5.3	12	18	5
190	3.16667	1	16.5621	432	5.2	12	18	5
195	3.25	1	15.0417	433	5.3	12	17	5
200	3.33333	1	16.0699	426	5.3	12	17	5
205	3.41667	1	18.2248	446	5.3	12	18	5
210	3.5	1	19.2637	455	5.2	12	17	5
215	3.58333	1	19.0815	429	5.3	12	17	5
220	3.66667	1	17.5677	428	5.3	12	17	5
225	3.75	1	19.0762	448	5.3	12	18	5
230	3.83333	1	20.0525	431	5.3	12	17	5
235	3.91667	1	18.2714	456	5.2	12	17	5
240	4	1	19.4194	422	5.2	12	17	5
245	4.08333	1	20.1057	437	5.3	12	17	5
250	4.16667	1	21.8377	449	5.3	12	17	5
255	4.25	1	19.9528	431	5.2	12	18	5
260	4.33333	1	20.2095	441	5.3	12	18	5
265	4.41667	1	21.7273	512	5.5	12	18	5
270	4.5	1	22.9032	481	5.5	12	18	5
275	4.58333	1	20.6232	459	5.5	12	18	5
280	4.66667	1	23.7305	460	5.5	12	18	5
285	4.75	1	21.6714	457	5.5	12	18	5
290	4.83333	1	23.1971	450	5.5	12	19	5
295	4.91667	1	23.6866	447	5.5	12	19	5
300	5	1	23.9367	455	5.6	12	19	5
305	5.08333	1	20.8254	464	5.5	12	18	5
310	5.16667	1	23.402	462	5.5	12	18	5
315	5.25	1	23.2783	452	5.4	12	18	5
320	5.33333	1	23.97	440	5.6	12	18	5
325	5.41667	1	23.8037	451	5.4	12	18	5
330	5.5	1	24.9091	453	5.5	12	19	5
335	5.58333	1	22.4895	440	5.4	12	19	5
340	5.66667	1	24.1828	465	5.5	12	19	6
345	5.75	1	25.6194	421	5.6	12	18	5
350	5.83333	1	27.2782	447	5.5	12	19	5
355	5.91667	1	23.1266	416	5.4	12	17	5
360	6	1	24.8665	446	5.5	12	17	5
365	6.08333	1	20.6219	458	5.6	12	17	5
370	6.16667	1	20.9371	446	5.4	12	17	5
375	6.25	1	19.9262	430	5.5	12	18	6
380	6.33333	1	21.9906	445	5.4	12	18	5
385	6.41667	1	21.1593	467	5.5	12	16	5
390	6.5	1	20.836	461	6.4	14	17	5
395	6.58333	1	20.7841	460	6.4	14	18	5
400	6.66667	1	21.3841	456	6.4	14	17	5
405	6.75	1	21.3588	496	5.9	14	18	5
410	6.83333	1	20.3651	452	6.4	14	18	5
415	6.91667	1	22.1436	458	6.4	14	18	5
420	7	1	22.4801	479	6.3	14	18	5
425	7.08333	1	20.7549	432	6.1	14	17	5
430	7.16667	1	20.3106	435	6.1	14	18	5
435	7.25	1	22.8646	474	6.1	14	18	5
440	7.33333	1	22.0172	442	6.5	14	17	5
445	7.41667	1	22.0053	468	6.4	14	18	5
450	7.5	1	24.6444	460	6.5	14	17	5
455	7.58333	1	26.8844	462	6.5	14	17	5
460	7.66667	1	18.6266	451	6.7	14	18	5
465	7.75	1	17.4852	501	6.6	14	18	5
470	7.83333	1	23.2583	448	7.3	13	17	5
475	7.91667	1	16.9465	460	6.6	14	18	5
480	8	1	13.206	480	6.8	14	18	5
485	8.08333	1	19.2956	475	6.6	14	18	5
490	8.16667	1	20.5647	480	6.6	14	18	5
495	8.25	1	17.3735	474	6.6	14	18	5
500	8.33333	1	18.0892	468	6.6	14	18	5
505	8.41667	1	24.2373	469	6.6	14	17	5
510	8.5	1	24.2413	463	6.6	14	17	5
515	8.58333	1	23.3727	466	6.6	14	18	5
520	8.66667	1	25.3893	467	6.6	14	16	5
525	8.75	1	25.6753	417	6.5	14	15	5
530	8.83333	1	24.1389	456	6.7	14	14	5
535	8.91667	1	20.3917	469	6.5	14	14	5
540	9	1	21.1899	490	6.5	14	16	5
545	9.08333	1	26.2526	486	6.5	14	16	5
550	9.16667	1	24.4595	464	6.8	14	18	4
555	9.25	1	24.7761	365	6.7	14	15	5
0	0	2	12.0855
5	0.0833333	2	13.5567	321	3.8	12	12	5
10	0.166667	2	8.60572	372	3.5	16	13	5
15	0.25	2	14.6023	386	5	12	14	5
20	0.333333	2	13.4756	422	4.8	12	14	5
25	0.416667	2	6.86183	379	4.8	12	14	5
30	0.5	2	11.4045	387	4.8	12	14	5
35	0.583333	2	10.2911	397	4.7	12	14	5
40	0.666667	2	5.91206	403	4.8	12	14	5
45	0.75	2	8.36761	401	4.9	12	14	5
50	0.833333	2	9.34265	412	4.9	12	16	5
55	0.916667	2	10.1328	387	4.8	12	15	5
60	1	2	9.72309	392	4.8	12	15	5
65	1.08333	2	9.79359	391	4.8	12	16	5
70	1.16667	2	13.1138	393	4.8	12	16	5
75	1.25	2	13.8613	389	4.8	12	15	5
80	1.33333	2	14.307	411	4.9	12	15	5
85	1.41667	2	10.178	390	4.7	12	14	5
90	1.5	2	12.9994	377	4.8	12	14	5
95	1.58333	2	15.5866	386	4.8	12	14	5
100	1.66667	2	16.1785	344	4.7	12	13	5
105	1.75	2	16.4911	381	4.2	11	14	5
110	1.83333	2	15.4217	382	4.2	11	14	5
115	1.91667	2	12.3103	347	4.1	11	14	5
120	2	2	13.5913	374	4.2	11	15	5
125	2.08333	2	15.3126	384	4.3	11	15	5
130	2.16667	2	17.0339	393	4.3	11	15	5
135	2.25	2	17.2254	374	4.4	11	14	5
140	2.33333	2	13.7057	394	4.2	11	15	5
145	2.41667	2	12.3316	406	4.3	11	15	5
150	2.5	2	15.0439	425	4.3	11	15	5
155	2.58333	2	16.2477	388	4.3	11	15	5
160	2.66667	2	15.6717	387	4.3	11	14	5
165	2.75	2	13.8055	380	4.3	11	14	5
170	2.83333	2	13.7536	380	4.3	11	14	5
175	2.91667	2	14.6422	373	4.3	11	14	5
180	3	2	15.7263	376	4.3	11	14	5
185	3.08333	2	14.9721	380	4.2	11	15	5
190	3.16667	2	15.2088	401	4.3	11	16	5
195	3.25	2	13.856	380	4.3	11	15	5
200	3.33333	2	12.5724	400	4.2	11	15	5
205	3.41667	2	12.289	398	4.3	11	15	5
210	3.5	2	12.9488	383	4.2	11	15	5
215	3.58333	2	13.6272	391	4.2	11	14	5
220	3.66667	2	12.3795	382	4.2	11	14	5
225	3.75	2	12.2079	388	4.2	11	14	5
230	3.83333	2	12.3968	399	4.2	11	14	5
235	3.91667	2	12.3861	382	4	11	13	5
240	4	2	11.9698	374	4.2	11	13	5
245	4.08333	2	11.2475	394	4.2	11	13	5
250	4.16667	2	11.7836	372	4.3	11	14	5
255	4.25	2	11.5016	385	4.2	11	14	5
260	4.33333	2	9.27481	364	4.4	11	14	5
265	4.41667	2	8.34633	459	7.4	16	15	5
0	0	3	6.48937
5	0.0833333	3	4.58186	603	6.7	11	17	5
10	0.166667	3	8.11354	578	6.2	11	17	5
15	0.25	3	6.71417	561	6.2	11	16	5
20	0.333333	3	5.59681	565	6.2	11	17	5
25	0.416667	3	11.7623	592	6	11	18	5
30	0.5	3	7.87145	525	6	11	16	5
35	0.583333	3	7.69852	523	5	9	15	4
40	0.666667	3	7.00682	554	5.9	11	15	5
45	0.75	3	7.32606	556	5.9	11	18	5
50	0.833333	3	9.01941	531	5.8	11	18	5
55	0.916667	3	8.87708	536	6	11	17	5
60	1	3	7.42583	551	5.9	11	18	4
65	1.08333	3	9.78294	574	6.5	11	19	5
70	1.16667	3	9.05932	588	6.4	11	19	5
75	1.25	3	8.71612	575	6.4	11	20	5
80	1.33333	3	10.5412	593	6.4	11	19	5
85	1.41667	3	9.29609	585	6.5	11	19	5
90	1.5	3	9.90931	572	6.5	11	19	5
95	1.58333	3	10.6117	561	6.6	11	20	5
100	1.66667	3	9.47301	541	6.4	11	20	5
105	1.75	3	10.2459	552	6.3	11	16	5
110	1.83333	3	9.26018	575	6.2	11	17	5
115	1.91667	3	10.3563	576	6.3	11	18	6
120	2	3	10.0689	576	6.2	11	18	5
125	2.08333	3	10.1621	563	6.3	11	18	5
130	2.16667	3	11.5667	573	6.3	11	20	5
135	2.25	3	11.5069	577	6.2	11	19	5
140	2.33333	3	11.0839	567	6.4	11	18	5
145	2.41667	3	11.886	570	6.9	12	20	5
150	2.5	3	12.5857	589	6.8	12	19	5
155	2.58333	3	11.8182	542	6.8	12	18	5
160	2.66667	3	12.4713	568	6.8	12	18	5
165	2.75	3	12.1906	573	6.9	12	18	5
170	2.83333	3	12.184	592	7	12	19	5
175	2.91667	3	13.3918	591	6.8	12	19	5
180	3	3	11.8887	584	6.9	12	18	5
185	3.08333	3	13.9957	562	6.9	12	19	5
190	3.16667	3	13.4942	583	6.8	12	19	5
195	3.25	3	12.6269	565	6.7	12	20	5
200	3.33333	3	14.1074	554	6.6	12	18	5
205	3.41667	3	12.2771	610	6.7	12	20	5
210	3.5	3	13.8933	531	6.8	12	19	5
215	3.58333	3	12.458	564	6.7	12	20	5
220	3.66667	3	13.2308	559	6.5	12	18	5
225	3.75	3	14.1859	574	6.9	12	19	5
230	3.83333	3	12.8318	537	6.9	12	18	5
235	3.91667	3	13.9332	563	6.9	12	19	5
240	4	3	13.5275	566	6.9	12	19	5
245	4.08333	3	11.9272	572	6.9	12	19	5
250	4.16667	3	14.126	559	6.9	12	19	5
255	4.25	3	13.9411	573	6.9	12	19	5
260	4.33333	3	12.5724	570	6.9	12	19	5
265	4.41667	3	14.3282	600	6.8	12	19	5
270	4.5	3	13.8374	585	6.9	12	19	5
275	4.58333	3	13.876	571	6.9	12	19	5
280	4.66667	3	13.7084	559	7.5	13	19	5
285	4.75	3	15.6425	599	7.5	13	19	5
290	4.83333	3	14.9109	565	7.4	13	18	5
295	4.91667	3	15.1037	577	7.5	13	20	5
300	5	3	17.0857	578	7.4	13	19	5
305	5.08333	3	14.8457	573	7.5	13	19	5
310	5.16667	3	15.6039	573	7.3	13	17	5
315	5.25	3	16.9687	539	7.5	13	18	5
320	5.33333	3	14.976	573	7.4	13	19	5
325	5.41667	3	16.4539	572	7.4	13	18	5
330	5.5	3	16.0828	540	7.1	13	18	5
335	5.58333	3	17.985	555	7.1	13	19	5
340	5.66667	3	17.7202	535	6.9	13	17	5
345	5.75	3	16.1559	568	7.2	13	19	5
350	5.83333	3	17.2986	567	7.1	13	16	5
355	5.91667	3	15.983	540	7.1	13	16	5
360	6	3	17.4981	550	7.2	13	16	4
365	6.08333	3	15.9724	565	7.2	13	17	5
370	6.16667	3	13.4184	530	7.3	13	19	5
375	6.25	3	12.6761	535	5.8	11	19	5
0	0	4
5	0.0833333	4	24.6541	440	5.3	12	15	5
10	0.166667	4	16.4721	423	5.2	12	15	5
15	0.25	4	26.1639	289	4.4	12	16	5
20	0.333333	4	19.4225	341	3.5	12	13	5
25	0.416667	4	15.5689	323	3.5	11	13	5
30	0.5	4	17.2941	348	3.7	11	12	5
35	0.583333	4	15.9121	426	3.5	11	12	5
40	0.666667	4	14.8639	306	3.1	11	13	5
45	0.75	4	11.3335	282	3.4	11	13	5
50	0.833333	4	14.0325	233	2.7	11	13	6
55	0.916667	4	19.7404	391	4.6	12	15	5
60	1	4	16.4987	409	5	12	15	5
65	1.08333	4	14.8931	411	4.9	12	15	5
70	1.16667	4	16.1143	385	4.2	11	15	5
75	1.25	4	19.1458	444	5	11	15	5
80	1.33333	4	18.055	468	4.9	11	15	5
85	1.41667	4	16.3231	487	4.9	11	15	5
90	1.5	4	21.1597	482	5.2	11	15	5
95	1.58333	4	23.5793	395	4.3	11	15	5
100	1.66667	4	18.1096	416	4.5	11	15	5
105	1.75	4	17.1558	421	4.6	11	15	5
110	1.83333	4	20.9961	403	4.5	11	15	5
115	1.91667	4	16.7607	426	4.6	11	15	5
120	2	4	15.7671	412	4.6	11	15	5
125	2.08333	4	17.08	374	4.2	11	14	5
130	2.16667	4	17.0866	375	4	11	14	5
135	2.25	4	15.94	366	4	11	14	5
140	2.33333	4	15.7751	390	4.3	11	14	5
145	2.41667	4	13.5643	392	4	11	14	5
150	2.5	4	14.361	354	4.1	11	14	5
155	2.58333	4	15.0887	320	3.7	11	14	5
160	2.66667	4	19.4358	320	3.9	11	14	5
165	2.75	4	17.1784	330	3.8	11	14	5
170	2.83333	4	16.7075	391	4.2	11	15	5
175	2.91667	4	13.8742	364	4.1	11	15	5
180	3	4	10.5168	374	4.5	11	15	5
185	3.08333	4	9.28234	375	4	11	15	5
190	3.16667	4	8.64651	354	3.9	11	15	5
0	0	5	1.82879	549	6.5	12	14	5
5	0.0833333	5	6.42862	425	5.5	12	12	5
10	0.166667	5	10.2024	473	5.6	12	12	4
15	0.25	5	6.39936	533	5.4	12	12	5
20	0.333333	5	4.18591	558	6.5	12	12	4
25	0.416667	5	8.14458	350	4.2	12	10	5
30	0.5	5	7.64975	288	3.5	9	10	5
35	0.583333	5	5.22479	295	3.2	12	10	5
40	0.666667	5	4.86963	318	3.4	12	11	5
45	0.75	5	7.46751	369	4.4	12	11	5
50	0.833333	5	9.61844	373	4.5	12	11	5
55	0.916667	5	8.51305	504	5.8	11	12	5
60	1	5	9.96429	473	5.7	12	12	5
65	1.08333	5	8.90812	450	5.7	14	12	5
70	1.16667	5	10.1718	487	6	14	12	5
75	1.25	5	11.3198	420	6.2	14	12	4
80	1.33333	5	9.48808	415	5.9	14	12	5
85	1.41667	5	9.89512	403	5.6	14	12	5
90	1.5	5	11.7348	422	6	14	12	5
95	1.58333	5	12.2163	404	5.7	14	12	5
100	1.66667	5	11.7108	504	6.6	14	14	5
105	1.75	5	12.8655	520	6.6	14	14	4
110	1.83333	5	12.8162	475	6.8	14	14	5
115	1.91667	5	11.7654	494	7.1	14	13	5
120	2	5	11.7813	488	6.8	14	13	5
125	2.08333	5	12.5928	522	6.3	12	13	5
130	2.16667	5	11.3504	453	6.6	14	14	5
135	2.25	5	11.6031	469	6.5	14	14	5
140	2.33333	5	10.6121	476	5.8	12	13	5
145	2.41667	5	11.0019	498	6	12	13	5
150	2.5	5	10.4977	479	5.8	12	13	5
155	2.58333	5	9.91109	472	5.9	12	13	5
160	2.66667	5	10.1758	493	5.8	12	13	5
165	2.75	5	10.958	498	6.3	12	13	5
170	2.83333	5	10.6919	360	4.6	12	12	5
175	2.91667	5	9.49074	381	4.5	12	11	5
180	3	5	8.40397	484	5.7	12	12	5
185	3.08333	5	10.3687	506	6.1	12	12	5
190	3.16667	5	10.2662	507	6.1	12	12	5
195	3.25	5	9.61312	497	5.9	12	12	5
200	3.33333	5	15.2266	514	6	12	12	5
205	3.41667	5	12.5914	504	6.1	12	12	5
210	3.5	5	12.199	524	6	12	12	5
215	3.58333	5	11.6576	539	5.6	12	12	5
220	3.66667	5	10.4126	450	5.5	12	12	5
225	3.75	5	11.3051	452	5.4	12	12	5
230	3.83333	5	13.061	450	5.3	12	12	5
235	3.91667	5	12.1046	445	5.3	12	12	5
240	4	5	11.1867	432	5.2	12	12	5
245	4.08333	5	13.8551	425	5.1	12	12	5
250	4.16667	5	8.95334	444	5.3	12	12	5
0	0	6	9.62642
5	0.0833333	6	4.52245	475	5.6	12	16	5
10	0.166667	6	7.0751	483	5.7	12	16	5
15	0.25	6	11.8997	449	5.6	12	16	5
20	0.333333	6	11.7401	425	4.9	12	16	5
25	0.416667	6	8.1632	534	7.3	14	17	5
30	0.5	6	11.361	540	7.3	14	17	5
35	0.583333	6	12.493	480	6.5	14	17	5
40	0.666667	6	11.0803	474	6.6	14	17	5
45	0.75	6	13.0065	488	6.4	14	17	5
50	0.833333	6	14.2901	491	6.6	14	17	5
55	0.916667	6	14.4577	475	6.7	14	17	5
60	1	6	13.3137	470	6.4	14	17	5
65	1.08333	6	14.1784	479	6.9	14	17	5
70	1.16667	6	16.1032	475	6.4	14	17	5
75	1.25	6	15.5884	438	6.8	14	17	5
80	1.33333	6	13.9669	516	7.4	14	17	5
85	1.41667	6	15.8185	464	7	14	17	5
90	1.5	6	14.1597	495	6.5	14	17	5
95	1.58333	6	15.8691	466	6.4	14	17	5
100	1.66667	6	17.2352	470	6.5	14	17	5
105	1.75	6	16.9319	486	6.9	14	17	5
110	1.83333	6	15.6762	497	6.5	14	17	5
115	1.91667	6	16.4264	536	6.7	14	18	5
120	2	6	18.02	539	7.5	14	17	5
125	2.08333	6	17.601	545	7.3	14	17	5
130	2.16667	6	19.8703	511	6.6	14	17	5
135	2.25	6	21.0449	476	6.4	14	17	5
140	2.33333	6	18.7928	483	6.9	14	17	5
145	2.41667	6	18.4736	519	7.5	14	17	5
150	2.5	6	19.4699	515	7.6	14	16	5
155	2.58333	6	18.4057	520	7.1	14	17	5
160	2.66667	6	17.6262	502	7	14	17	5
165	2.75	6	18.3206	497	7	14	17	5
170	2.83333	6	18.2142	489	7	14	17	5
175	2.91667	6	17.4214	471	6.6	14	17	5
180	3	6	17.4214	484	7	14	17	5
185	3.08333	6	18.1623	592	6.8	14	17	5
190	3.16667	6	16.9997	533	7.6	14	17	5
195	3.25	6	17.4533	545	7.6	14	17	5
200	3.33333	6	18.3672	544	7.6	14	17	5
205	3.41667	6	17.4094	563	7.7	14	17	5
210	3.5	6	17.1141	523	7.4	14	17	5
215	3.58333	6	14.8288	432	6.5	14	17	5
220	3.66667	6	14.173	482	6.4	14	17	5
225	3.75	6	13.7953	427	6.2	14	17	5
230	3.83333	6	12.7098	441	6.1	14	17	5
235	3.91667	6	8.56492	428	6	14	17	5
240	4	6	7.32651	470	6.5	14	17	5
245	4.08333	6	4.69537	464	6.6	14	17	5
0	0	7	1.44259
5	0.0833333	7	2.28727	451	4.6	12	15	5
10	0.166667	7	5.10729	414	5.3	12	15	5
15	0.25	7	7.80095	502	5.8	12	15	5
20	0.333333	7	9.54351	450	5.2	12	14	5
25	0.416667	7	4.41559	423	5	12	14	5
30	0.5	7	12.4487	403	4	10	14	5
35	0.583333	7	8.41816	405	4.1	10	14	5
40	0.666667	7	5.47975	376	3.8	10	14	5
45	0.75	7	11.2621	417	4	10	14	5
50	0.833333	7	11.6412	392	3.9	10	14	5
55	0.916667	7	11.5601	402	4	10	14	5
60	1	7	9.19367	464	4.7	10	15	5
65	1.08333	7	8.00314	485	4.8	10	15	5
70	1.16667	7	9.91596	424	4.7	10	15	5
75	1.25	7	11.8102	443	4.5	10	15	5
80	1.33333	7	12.035	489	5	10	15	5
85	1.41667	7	10.7633	430	4.4	10	14	5
90	1.5	7	9.55548	427	4.3	10	14	5
95	1.58333	7	10.2685	440	4.4	10	14	5
100	1.66667	7	11.0639	425	4.4	10	13	5
105	1.75	7	20.5123	536	4.6	10	15	6
110	1.83333	7	12.2545	434	4	10	15	5
115	1.91667	7	11.2329	410	4.2	10	14	5
120	2	7	11.8448	413	4.2	10	14	5
125	2.08333	7	13.139	440	4.3	10	14	5
130	2.16667	7	12.438	397	4.1	10	14	5
135	2.25	7	11.6905	388	3.7	10	16	5
140	2.33333	7	11.5268	368	4.7	12	16	5
145	2.41667	7	4.84657	385	4.7	12	16	5
0	0	8	10.7119
5	0.0833333	8	3.02597	418	5.7	12	14	5
10	0.166667	8	4.00367	499	5.5	12	15	5
15	0.25	8	9.13159	433	5.3	12	13	5
20	0.333333	8	9.24333	437	4.9	12	13	5
25	0.416667	8	4.79647	396	5.3	12	14	5
30	0.5	8	3.45164	424	4.6	13	13	5
35	0.583333	8	6.33418	397	4.7	12	15	4
40	0.666667	8	6.75053	410	4.7	12	16	4
45	0.75	8	6.50178	439	5	12	16	5
50	0.833333	8	4.96407	476	4.5	12	16	5
55	0.916667	8	6.03355	419	5.1	12	16	5
60	1	8	8.0222	539	6.1	12	16	5
65	1.08333	8	6.38473	441	5	12	14	5
70	1.16667	8	6.19451	379	5	12	14	5
75	1.25	8	8.78308	450	5.7	12	16	5
80	1.33333	8	9.21938	449	5.3	12	16	4
85	1.41667	8	8.44388	397	6.1	12	16	6
90	1.5	8	7.49012	468	5.6	12	16	4
95	1.58333	8	9.13159	483	5.7	12	15	5
100	1.66667	8	9.9071	482	5.6	12	15	5
105	1.75	8	8.94004	485	5.7	12	16	5
110	1.83333	8	8.08206	473	5.4	12	15	5
115	1.91667	8	10.39	481	6.2	12	16	5
120	2	8	9.12228	507	6.2	12	16	5
125	2.08333	8	7.77345	486	6	12	16	5
130	2.16667	8	9.10898	435	5.1	12	14	5
135	2.25	8	9.95764	451	5.5	12	14	5
140	2.33333	8	8.82963	451	5.4	12	15	5
145	2.41667	8	9.47744	339	4.6	12	14	5
150	2.5	8	11.5299	415	5.3	12	15	5
155	2.58333	8	13.0424	399	5.1	12	15	4
160	2.66667	8	8.97862	454	5.3	12	15	5
165	2.75	8	11.0152	410	4.8	12	15	5
170	2.83333	8	12.7298	429	5	12	15	5
175	2.91667	8	9.3125	410	5	12	15	5
180	3	8	8.87486	416	5.5	12	15	5
185	3.08333	8	12.2296	447	5.3	12	15	5
190	3.16667	8	9.09567	451	5.2	12	15	5
195	3.25	8	9.96163	426	5.3	12	15	5
200	3.33333	8	14.0733	380	4.8	12	15	5
205	3.41667	8	11.1921	422	4.8	12	15	5
210	3.5	8	9.45616	449	5.5	12	16	5
215	3.58333	8	10.5669	424	5.4	12	16	5
220	3.66667	8	13.0783	480	5.8	12	16	5
225	3.75	8	10.7238	483	5.8	12	16	5
230	3.83333	8	10.0428	506	5.7	12	16	5
235	3.91667	8	13.222	434	5.7	12	16	5
240	4	8	15.8903	416	5.3	12	16	5
245	4.08333	8	10.2583	452	5.2	12	16	5
250	4.16667	8	10.8196	419	5.3	12	16	5
255	4.25	8	12.7125	556	6.3	12	16	5
260	4.33333	8	10.7917	534	6.3	12	16	5
265	4.41667	8	9.65037	533	6.4	12	16	5
270	4.5	8	10.7238	493	6.1	12	16	5
275	4.58333	8	11.1867	508	6.2	12	16	5
280	4.66667	8	11.949	556	6.6	12	16	5
285	4.75	8	10.3873	562	6.1	12	15	5
290	4.83333	8	9.82063	520	6.1	12	15	5
295	4.91667	8	9.48808	435	5.7	12	15	5
300	5	8	7.83065	437	5	12	15	5
305	5.08333	8	8.11798	509	6	12	17	4
310	5.16667	8	6.54834	531	6.5	12	17	5
315	5.25	8	6.30757	526	6.2	12	17	5
320	5.33333	8	5.55601	468	5.7	12	16	5
0	0	9	2.967
5	0.0833333	9	3.81833	311	3.4	11	14	5
10	0.166667	9	9.45838	301	3.3	11	14	5
15	0.25	9	11.04	299	3.3	11	14	5
20	0.333333	9	10.5039	297	3.3	11	14	5
25	0.416667	9	8.4594	210	3.6	11	11	5
30	0.5	9	8.55783	311	3.5	11	14	5
35	0.583333	9	12.5976	324	3.1	9	12	5
40	0.666667	9	12.2744	256	2.8	11	12	5
45	0.75	9	10.1687	260	2.7	10	11	5
50	0.833333	9	7.07067	221	2.8	8	11	5
55	0.916667	9	6.97888	174	3.5	11	11	6
60	1	9	7.65861	331	3.7	11	14	5
65	1.08333	9	9.8601	318	3.6	11	14	5
70	1.16667	9	11.7038	299	3.6	11	13	5
75	1.25	9	8.15611	322	3.6	11	13	5
80	1.33333	9	10.3736	328	3.6	11	14	5
85	1.41667	9	12.0775	334	3.7	11	14	5
90	1.5	9	12.2092	315	3.5	11	14	5
95	1.58333	9	10.8684	292	3.9	11	13	5
100	1.66667	9	12.7812	317	3.6	11	14	5
105	1.75	9	12.3728	316	3.6	11	15	5
110	1.83333	9	11.1743	322	3.5	11	13	5
115	1.91667	9	14.279	307	3.5	11	13	5
120	2	9	16.3741	322	3.5	11	13	5
125	2.08333	9	15.4124	319	3.4	8	14	6
130	2.16667	9	14.7818	317	3.5	11	13	5
135	2.25	9	15.987	329	3.5	11	13	5
140	2.33333	9	17.0033	322	3.5	11	13	5
145	2.41667	9	16.0575	331	3.5	11	13	5
150	2.5	9	16.4659	276	3.4	12	14	5
155	2.58333	9	15.2062	317	3.4	11	13	5
160	2.66667	9	17.6923	330	3.5	11	13	5
165	2.75	9	18.4173	308	3.4	11	13	5
170	2.83333	9	19.2593	388	3.6	12	13	5
175	2.91667	9	15.7263	332	3.6	10	12	5
180	3	9	16.6481	332	3.4	10	14	5
185	3.08333	9	16.5962	353	3.5	11	14	5
190	3.16667	9	16.9514	306	3.4	11	13	5
195	3.25	9	12.9315	327	3.6	11	13	5
200	3.33333	9	10.8484	331	3.3	11	14	5
205	3.41667	9	11.1983	326	3.3	7	13	5
210	3.5	9	9.7324	353	3.5	11	14	5
215	3.58333	9	8.87442	315	3.6	11	13	5
220	3.66667	9	8.64163	342	3.5	11	14	5
225	3.75	9	9.42113	298	3.2	10	13	5
230	3.83333	9	8.56049	348	3.5	11	14	5
235	3.91667	9	7.98584	320	3.5	11	14	5
240	4	9	8.1335	326	3.5	11	15	5
245	4.08333	9	7.59477	226	3	11	13	6
250	4.16667	9	7.65595	337	3.5	11	13	5
255	4.25	9	7.36996	342	3.8	11	13	5
260	4.33333	9	6.78733	398	3.6	11	14	5
265	4.41667	9	6.72082	315	3.5	11	14	5
270	4.5	9	6.59312	310	3.5	11	13	5
275	4.58333	9	6.66629	321	3.6	11	14	5
280	4.66667	9	6.97223	322	3.6	11	15	5
285	4.75	9	6.42818	310	3.5	11	15	5
290	4.83333	9	6.21003	329	3.5	9	13	5
295	4.91667	9	6.02779	315	3.5	11	13	5
300	5	9	5.25095	317	3.4	10	14	5
305	5.08333	9	5.84555	330	3.6	11	15	5
310	5.16667	9	5.47044	317	3.5	11	15	5
315	5.25	9	4.81066	321	3.5	11	14	5
320	5.33333	9	4.56058	324	3.5	11	15	5
325	5.41667	9	4.54462	316	3.6	11	14	5
330	5.5	9	4.27991	308	3.6	11	14	5
335	5.58333	9	4.22271	263	3.6	11	12	6
340	5.66667	9	4.05111	316	3.6	11	12	5
345	5.75	9	4.14689	334	3.4	11	13	5
350	5.83333	9	4.24532	316	3.5	11	12	5
355	5.91667	9	4.09368	307	3.6	12	12	5
360	6	9	4.27592	315	3.5	12	13	5
365	6.08333	9	3.87553	331	3.6	11	12	5
370	6.16667	9	4.16684	318	3.5	11	13	5
375	6.25	9	3.68132	307	3.6	11	16	5
380	6.33333	9	3.56426	321	3.8	11	14	5
385	6.41667	9	3.58288	331	3.7	11	15	5
0	0	10	0.801877
5	0.0833333	10	0.438732	397	4.8	12	12	5
10	0.166667	10	1.30469	392	4.7	12	13	5
15	0.25	10	1.50023	383	4.7	12	13	5
20	0.333333	10	1.67183	405	4.7	12	12	5
25	0.416667	10	0.984114	393	4.9	12	12	5
30	0.5	10	1.2874	343	4.7	12	12	5
35	0.583333	10	1.83544	393	4.8	12	12	5
40	0.666667	10	1.36056	417	4.8	12	12	5
45	0.75	10	1.23153	407	5	12	12	5
50	0.833333	10	1.18364	386	4.6	12	12	5
55	0.916667	10	1.17034	393	4.5	12	12	5
60	1	10	1.30469	401	4.8	12	12	5
65	1.08333	10	1.05195	390	4.8	12	12	5
70	1.16667	10	0.872377	353	4.4	12	12	5
75	1.25	10	0.906963	340	4	12	12	5
80	1.33333	10	0.809858	383	4.6	12	12	5
85	1.41667	10	0.856415	369	4.6	12	12	5
90	1.5	10	0.601017	369	4.5	12	12	5
95	1.58333	10	0.881689	370	4.4	12	12	4
100	1.66667	10	0.732706	385	4.6	12	12	5
105	1.75	10	0.578403	407	5	12	12	5
110	1.83333	10	0.631611	342	4.1	12	12	5
115	1.91667	10	0.788575	389	4.5	12	12	5
120	2	10	0.615649	372	4.4	12	12	5
125	2.08333	10	0.454695	424	4.7	12	13	5
130	2.16667	10	0.561111	449	5.2	12	13	5
135	2.25	10	0.630281	454	5.4	12	13	5
140	2.33333	10	0.783254	449	5.3	12	13	5
145	2.41667	10	0.761971	411	4.7	12	12	5
150	2.5	10	0.771282	392	4.4	12	12	5
155	2.58333	10	0.789905	420	5	12	13	5
160	2.66667	10	0.602347	393	5	12	13	5
165	2.75	10	0.635602	337	4.1	12	13	5
170	2.83333	10	0.952189	403	5.1	12	13	5
175	2.91667	10	0.635602	414	5.2	12	13	5
180	3	10	0.477308	377	4.5	12	13	5
185	3.08333	10	0.664866	472	5.3	12	14	5
190	3.16667	10	0.550469	468	5.5	12	14	5
195	3.25	10	0.631611	449	5.6	12	14	5
200	3.33333	10	0.42676	470	5.6	12	14	5
205	3.41667	10	0.703442	471	5.6	12	14	5
210	3.5	10	0.566431	418	5	12	13	5
215	3.58333	10	0.660876	406	4.8	12	13	5
220	3.66667	10	0.664866	444	5	12	13	5
225	3.75	10	0.813849	423	5.1	12	13	5
230	3.83333	10	0.458685	410	5	12	13	5
235	3.91667	10	0.6223	409	5	12	13	5
240	4	10	0.938887	406	4.9	12	13	5
245	4.08333	10	0.696791	406	5	12	13	5
250	4.16667	10	0.542488	412	5.2	12	13	5
255	4.25	10	0.22457	416	5	12	13	5
260	4.33333	10	0.385524	451	5.2	12	13	5
265	4.41667	10	0.436072	464	5.2	12	13	5
270	4.5	10	0.275118	443	5.4	12	13	5
275	4.58333	10	0.146088	445	5.2	12	13	5
280	4.66667	10	0.273787	471	5.5	12	13	5
285	4.75	10	0.243193	396	4.9	12	13	5
290	4.83333	10	0.271127	494	5.6	12	14	5
295	4.91667	10	0.29374	419	5.4	12	13	5
300	5	10	1.92191	485	5.8	12	14	5
305	5.08333	10	2.58568	472	5.1	12	14	5
310	5.16667	10	2.50852	405	5.2	12	14	5
315	5.25	10	1.39648	436	5.7	12	14	5
320	5.33333	10	0.598356	439	5.6	12	14	5
0	0	11	-0.208188
5	0.0833333	11	0.0019837	475	6.1	12	14	6
10	0.166667	11	0.0684936	523	6.2	12	14	6
15	0.25	11	0.11239	509	5.9	12	14	6
20	0.333333	11	-0.313274	516	6.2	12	14	6
25	0.416667	11	0.205504	440	5.5	12	14	6
30	0.5	11	0.17624	494	5.6	12	14	6
35	0.583333	11	0.124362	585	7.1	13	15	6
40	0.666667	11	-0.314604	566	7.8	13	15	6
45	0.75	11	0.00198364	536	6.3	12	14	6
50	0.833333	11	-0.0671867	511	5.6	11	14	6
55	0.916667	11	-0.301302	508	6.3	12	13	5
60	1	11	-0.101772	512	5.5	12	14	5
65	1.08333	11	-0.297311	439	5	12	14	5
70	1.16667	11	-0.268047	481	6	12	15	5
75	1.25	11	-0.383774	514	6.4	12	15	6
80	1.33333	11	-0.256075	585	6.4	12	15	5
85	1.41667	11	-0.288	539	6.4	12	15	5
90	1.5	11	-0.280019	522	6.4	12	15	5
95	1.58333	11	-0.169612	548	6.4	12	15	5
100	1.66667	11	-0.210848	484	5.3	11	14	5
105	1.75	11	-0.475558	502	5.6	11	14	5
110	1.83333	11	-0.536747	578	5.9	11	15	5
115	1.91667	11	-0.374463	494	6.3	12	14	5
120	2	11	-0.476888	560	6.5	12	16	7
125	2.08333	11	-0.786825	554	6.7	12	16	7
130	2.16667	11	-0.511474	570	6.9	12	16	7
135	2.25	11	-0.603257	539	6.8	12	16	6
140	2.33333	11	-0.62321	540	6.5	12	16	7
145	2.41667	11	-0.349189	499	6.1	12	16	7
150	2.5	11	-0.591286	498	6	12	16	7
155	2.58333	11	-0.645824	573	6.2	12	16	6
160	2.66667	11	-0.361161	540	6.6	12	16	6
165	2.75	11	-0.406388	508	6	12	16	7
170	2.83333	11	-0.444964	562	5.9	11	16	7
175	2.91667	11	-0.640503	616	6.8	11	16	7
180	3	11	-0.202867	516	6.3	11	15	7
185	3.08333	11	-0.401067	514	5.9	11	15	7
190	3.16667	11	-0.257405	522	5.9	11	15	7
195	3.25	11	-0.276028	503	5.9	11	16	7
200	3.33333	11	-0.108423	515	6	11	15	7
205	3.41667	11	-0.281349	524	5.8	11	15	7
210	3.5	11	-0.426341	534	5.9	11	15	7
215	3.58333	11	-0.564682	535	5.9	11	15	7
220	3.66667	11	-0.280019	543	5.9	11	15	7
225	3.75	11	-0.455605	576	6.9	12	15	6
230	3.83333	11	-0.459596	566	6.9	12	15	7
235	3.91667	11	-0.462256	570	6.8	12	15	7
240	4	11	-0.162961	559	6.7	12	16	7
245	4.08333	11	-0.00466748	583	6.9	12	15	7
250	4.16667	11	-0.15498	565	6.7	12	15	6
255	4.25	11	-0.306623	707	7.4	12	16	6
260	4.33333	11	-0.246764	599	7.1	12	15	6
265	4.41667	11	-0.326576	563	6.9	12	15	6
270	4.5	11	-0.29066	492	6.3	12	15	6
275	4.58333	11	-0.0126486	576	6.9	12	16	6
280	4.66667	11	0.192202	569	6.7	12	16	7
285	4.75	11	-0.210848	555	6.6	12	16	7
290	4.83333	11	-0.100442	543	6.2	11	15	7
295	4.91667	11	-0.425011	535	5.3	10	15	7
0	0	12	-0.627645
5	0.0833333	12	-0.386879	434	5.2	12	16	5
10	0.166667	12	0.0214924	543	6.5	12	18	5
15	0.25	12	-0.183358	525	6.5	12	17	5
20	0.333333	12	-0.559805	576	6.5	12	17	5
25	0.416667	12	-0.354954	579	6.4	12	15	4
30	0.5	12	-0.284454	607	6.8	12	16	5
35	0.583333	12	-0.236567	561	7.1	12	16	5
40	0.666667	12	-0.216614	634	7.1	12	16	5
45	0.75	12	-0.338992	580	6.9	12	16	5
50	0.833333	12	-0.491965	571	6.7	12	16	5
55	0.916667	12	-0.503937	569	6.7	12	16	4
60	1	12	-0.597051	554	6.6	12	16	5
65	1.08333	12	-0.667551	552	6.8	12	16	5
70	1.16667	12	-0.398851	518	6.1	12	15	5
75	1.25	12	-0.481323	499	6	12	15	5
80	1.33333	12	-0.531871	470	6	12	15	5
85	1.41667	12	-0.543843	495	5.9	12	15	5
90	1.5	12	-0.558475	614	6.1	12	15	4
95	1.58333	12	-0.783279	454	5.6	12	15	5
100	1.66667	12	-0.783279	484	6	12	15	5
105	1.75	12	-0.574437	493	5.8	12	15	5
110	1.83333	12	-0.613013	434	5.7	12	15	5
115	1.91667	12	-0.66223	465	5.4	12	15	5
120	2	12	-0.78993	477	6	12	15	5
125	2.08333	12	-0.772637	460	5.5	12	15	5
130	2.16667	12	-0.428115	505	5.9	12	15	5
135	2.25	12	-0.574437	474	5.7	12	15	5
140	2.33333	12	-0.85777	529	5.6	12	16	5
145	2.41667	12	-0.638287	463	5.9	12	15	5
150	2.5	12	-0.901666	472	5.6	12	15	5
155	2.58333	12	-0.599711	460	5.5	12	15	5
160	2.66667	12	-0.863091	450	5.5	12	15	5
165	2.75	12	-0.674202	455	5.7	12	15	5
170	2.83333	12	-0.827175	519	5.9	12	15	5
175	2.91667	12	-0.59439	539	6.7	12	16	5
180	3	12	-0.65691	542	6.5	12	16	5
185	3.08333	12	-0.845798	533	6.6	12	16	5
190	3.16667	12	-0.960195	530	6.4	12	16	5
195	3.25	12	-0.949554	529	6.3	12	16	5
200	3.33333	12	-1.08523	525	6.4	12	16	5
205	3.41667	12	-0.941572	525	6.3	12	16	5
210	3.5	12	-1.02804	564	6.2	12	16	5
215	3.58333	12	-1.01739	503	6.1	12	16	5
220	3.66667	12	-1.03203	511	6.2	12	16	5
225	3.75	12	-1.09854	500	6.1	12	16	5
230	3.83333	12	-1.03868	520	6.2	12	16	5
235	3.91667	12	-0.962856	504	6.2	12	16	5
240	4	12	-1.23289	526	6.6	12	16	5
245	4.08333	12	-0.837817	468	5.8	12	16	5
250	4.16667	12	-1.13844	558	6.9	12	16	5
255	4.25	12	-1.15041	586	6.7	12	16	5
260	4.33333	12	-1.12514	536	6.6	12	16	5
265	4.41667	12	-1.10652	555	6.7	12	16	5
270	4.5	12	-1.07193	544	6.6	12	16	5
275	4.58333	12	-1.18766	573	6.9	12	16	4
280	4.66667	12	-1.17436	598	7	12	16	5
285	4.75	12	-1.14243	516	6.3	12	15	5
290	4.83333	12	-0.708787	500	6.2	12	14	5
295	4.91667	12	-0.775297	450	6.2	12	15	5
300	5	12	-0.575768	468	5.2	12	15	5
305	5.08333	12	-0.740712	471	5.6	12	15	5
310	5.16667	12	-0.779288	455	5.5	12	15	5
315	5.25	12	-1.00941	462	5.5	12	15	5
